# Supplementary material for: Clinical Significance of Early-Onset Alzheimer’s Mutations in Asian and Western Populations: A Scoping Review
Source: Genes (Basel). 2025 Mar 17;16(3):345. doi: 10.3390/genes16030345 (PMC11942072; doi:10.3390/genes16030345)
Supplement: Supplementary file 1 [file genes-16-00345-s001.zip]

Archive with 1 entries (1 files):
- genes-3411048-supplementary.pdf
